# Supplementary material for: Examining the use of different message categories to communicate AMR: a content analysis of instagram posts
Source: Front Digit Health. 2025 Sep 10;7:1564584. doi: 10.3389/fdgth.2025.1564584 (PMC12457341; doi:10.3389/fdgth.2025.1564584)
Supplement: Supplementary file 1 [file Table1.xlsx]

## Sheet: Sheet1
Hashtags	Infections	AMR	Antimicrobial resistance	Antibiotics	Antimicrobials	Antimicrobial stewardship	Drug resistant	Superbugs	Antibiotic resistance	Antibiotic prescribing	Bacterial infections
	infections	amr	antimicrobialresistanceawarenessweek	antibioticsawarenessweek	antimicrobialstewardshipworkshop	antimicrobialstewardshipseminar	drugresistantshigella	superbugsawareness	antibioticresistance	antibioticprescribingbehaviour	bacterialinfectionsinpoultry
	infectionsolution		antimicrobialresistanceweek2021	antibioticssuck	antimicrobialsteward	antimicrobialstewardshipteam	drugresistantgonorrhea	superbugs	antibioticresistancecampaignweek	antibioticprescribing	bacterialinfectionssuck
	infectionssuck		antimicrobialresistance	antibioticsfree	antimicrobialspray	antimicrobialstewardhip	drugresistantdepression	superbugsexeter	antibioticresistancegenes		bacterialinfectionsremedy
	infectionsdiseases		antimicrobialresistancecampaign	antibioticsawareness	antimicrobialsusceptibilitytesting	antimicrobialstewardshipprogram	drugresistantinfection	superbugsaturday	antibioticresistancecrisis		bacterialinfectionspecifictopregnancy
	infectionstudio		antimicrobialresistance💊	antibioticsresistance	antimicrobials	antimicrobialstewardshiptraining	drugresistantepilepsy	superbugslayers	antibioticresistanceawarenessweek		bacterialinfections0
	infectionsofdifferentkind		antimicrobialresistanceawareness	antibiotics	antimicrobialsoap	antimicrobialstewardsofthefuture	drugresistantorganisms	superbugssuck	antibioticresistanceawareness		bacterialinfectionsfromsmoking
	infectionsdnb		antimicrobialresistancefighter	antibiòtics	antimicrobialsmoggy	antimicrobialstewards	drugresistanttuberculosis	superbugstrikeback	antibioticresistancesymbol		bacterialinfectionshavethesamesideeffects
	infectionset		antimicrobialresistanceweek	antibiotics_awareness_week	antimicrobialscrubs	antimicrobialsteward	drugresistantstaphylococcus	superbugsuperheroes	antibioticresistanceweek		bacterialinfectionsymptoms
	infectionsymptoms		antimicrobialresistancetesting	antibioticsfordays	antimicrobialshield	antimicrobialstewardshipprogramme	drugresistant	superbugsthefightforourlives	antibioticresistanceawarenes		bacterialinfectionsincats
	infectionstale		antimicrobialresistance🦠	antibioticsagain	antimicrobialstewardshipprogram	antimicrobialstewardiship	drugresistantseizures	superbugsexhibition	antibioticresistancechampion		bacterialinfectionstreatment
	infectionsucks		antimicrobialresistancecampangn2022	antibioticsforthewin	antimicrobialsolutions	antimicrobialstewardship	drugresistantbacteria	superbugsickness	antibioticresistanceprevention		bacterialinfectionsarehorrible
	infectionsquad		antimicrobialresistancestewardship	antibioticstotherescue	antimicrobialservices	antimicrobialstewardahip	drugresistanttb	superbugshatecleanhands	antibioticresistancefighter
	infectionspread		antimicrobialresistances	antibiotics💊	antimicrobialsocks	antimicrobialstewardshipcertificatecourse	drugresistantinfections	superbugslab	antibioticresistancehascome
			antimicrobialresistance🦠🧬💊	antibioticsfreechicken	antimicrobialsurfaceprotectionservices	antimicrobialstewardshipworkshop	drugresistantfungi	superbugslayer	antibioticresistanceisforreal
			antimicrobialresistanceprevention	antibioticsday	antimicrobialsurfaces	antimicrobialstewardshiphospital	drugresistantcancers	superbugspodcast	antibioticresistance💊
			antimicrobialresistanceresearch	antibioticsplease	antimicrobialshandlewithcare	antimicrobialstewardshipforthefuture	drugresistantbacteriaisreal	superbugs2022	antibioticresistancecampaign
			antimicrobialresistanceworkshop	antibioticsrule	antimicrobialskincare	antimicrobialstewardshiphumor	drugresistantfungus	superbugshield	antibioticresistancelab
			antimicrobialresistancefightercoalition	antibioticsareworking	antimicrobialservice	antimicrobialstewardshipwouldntfit	drugresistantmalaria	superbugsolution	antibioticresistanceisscary
			antimicrobialresistance2022	antibioticsforeveryone	antimicrobialsurface	antimicrobialstewardshipnext	multidrugresistant	superbugsequence	antibioticresistances
			antimicrobialresistanceconference	antibioticsrock	antimicrobialsystem	antimicrobialstewardshipprograms	drugresistantailments	superbugsarescary	antibioticresistancesucks
			antimicrobialresistanceweek2022	antibioticsfreemeat	antimicrobialsolution		drugresistantcandida	superbugsbedamned	antibioticresistance💀
			antimicrobialresistancestewardhip	antibioticstewardship	antimicrobialstewarshipprogram		drugresistantdiseases	superbugstheracetostopanepidemic	antibioticresistanceeducation
			antimicrobialresistanceaction		antimicrobialsupplement		drugresistantepilepsytreatments	superbugswillkillusall	antibioticresistancestop
			antimicrobialresistancechallange		antimicrobialstewardship		drugresistanthypertension	superbugsnipers	antibioticresistancefighters
			antimicrobialresistanceweek2020		antimicrobialsurfacecoating		drugresistantgonorrhoeae	superbugsbegone	antibioticresistancemyths
			antimicrobialresistancegenes		antimicrobialsurfaceprotection		drugresistanttyphoid	superbugsucks	antibioticresistanceisarealproblem
			antimicrobialresistancecompaign		antimicrobialstewards		drugresistantsuperbugs		antibioticresistanceuk
			antimicrobialresistancecentre		antimicrobialstwardship		drugresistantghonnorea		antibioticresistancehttps
			antimicrobialresistanceawarenessweek2018		antimicrobialshoes				antibioticresistancesolution
			antimicrobialresistancecourse		antimicrobialsanitiser				antibioticresistancejsy
			antimicrobialresistancesurveillancetraining		antimicrobialstewardshipteam				antibioticresistanceweekcampaign
			antimicrobialresistancefight		antimicrobialslidingdoor				antibioticresistanceaware
			antimicrobialresistancejam		antimicrobialsusceptibilitytestingdiscs				antibioticresistance🚫
			antimicrobialresistance2021		antimicrobialsusceptibility				antibioticresistancethe
			antimicrobialresistanceoman		antimicrobialsilicone				antibioticresistanceisreal
			antimicrobialresistanceawarenesspublichealthcampaign		antimicrobialstablepaint
			antimicrobialresistancesymposium2017		antimicrobialstewardsofthefuture
					antimicrobialsonicmakeupbrush
					antimicrobialsurveillance
					antimicrobialsawarenessweek
					antimicrobialstorage
					antimicrobialshampoo
					antimicrobialsheets
					antimicrobialsheild
					antimicrobialsalve
					antimicrobialsareeshapewear
					antimicrobialscience
					antimicrobialsilverware
					antimicrobialsilver
					antimicrobialscarf
	Different language/ Excluded
	infectionsurinaires	america	antimicrobialresistanceintanzania	antibioticsmile	antimicrobialsponge	antimicrobialstewardshipwaddup	drugresistantbugs	superbugsindia	antibioticresistanceexplained		bacterialinfectionsstink
	infectionsofadiffrentkind	amreading	antimicrobialresistanceindonesia	antibioticskickingin	antimicrobials2018	antimicrobialstewardshiptraining2019	drugresistantchlamydia	superbugsy	antibioticresistancemonth		bacterialinfectionsuck
	infectionsaypakpunjab	captainamerica	antimicrobialresistancetanzania	antibioticsftw	antimicrobialsensitivitytesting	antimicrobialstewardshiprocks	drugresistantgerms	superbugster	antibioticresistance💊💉		bacterialinfectionsinchildren
	infectionsofadifferentkindpartll	amreli	antimicrobialresistancemalaysia		antimicrobials💉	antimicrobialstewardchef	drugresistantpathogens	superbugsisreal	antibioticresistance⚠️		bacterialinfectionsareawesome
	infectionsofadifferentkindstep1	americanstaffordshireterrier	antimicrobialresistancemalaysia💊			antimicrobialstewardshipworkshop2018	drugresistantuti	superbugsbunny	antibioticresistanceisbad		bacterialinfectionsepsis
	infectionsexuellementtransmissible	americangirl	antimicrobialresistanceis			antimicrobialstewardahipprogram	drugresistantstd	superbugsunday	antibioticresistanceis4real		bacterialinfectionsaywhat
	infectionsurinaires	americansalon	antimicrobialresistanceinfo➡			antimicrobialstewardshipinsicilia	drugresistantbug	superbugsdepkxd	antibioticresistance👈		bacterialinfectionsaregross
	infectionsband	americanbullypocket	antimicrobialresistance✔️			antimicrobialstewardship✔	drugresistanthiv	superbugslayerspolo	antibioticresistanceresearch		bacterialinfectionsinbotheyes
	infectionssexuellementtransmissibles	americanbulldog	antimicrobialresistancewhat			antimicrobialstewardshipinpediatrics	drugresistantecoli	superbugsboardgame	antibioticresistanceawarness		bacterialinfectionsja
	infectionsrespiratoires	madeinamerica	antimicrobialresistance💊💉			antimicrobialstewardshipdinner	drugresistantward	superbugs1600	antibioticresistancetest		bacterialinfectionsgalore
	infectionsvaginales	copaamerica	antimicrobialresistance🙏			antimicrobialstewardshipbrasil	drugresistantinsomnia	superbugsarereal	antibioticresistancetesting		bacterialinfections
	infectionsportswear	amrezy	antimicrobialresistancecontaintment			antimicrobialstewardofgondor	drugresistantacinetobacter	superbugsen	antibioticresistanceinindia		bacterialinfectionsofskin
	infectionsofadifferentkindstep	amritsar	antimicrobialresistance😉			antimicrobialstewardshipprotocol	drugresistantcat	superbugs23	antibioticresistanceinchildren		bacterialinfectionshavenothingonme
	infectionsrespiratoires	discoversouthamerica	antimicrobialresistanceisabooboo			antimicrobialstewardshipcertificate	drugresistantnasasusunod	superbugs_india	antibioticresistancegenesantibióticos		bacterialinfectionsinherstomach
	infectionstore	nativeamerican	antimicrobialresistancecartoonposter			antimicrobialstewardship🧐	drugresistantcandidaauriscauris	superbugsafari	antibioticresistanceawareness2021		bacterialinfectionsalmostallgone
	infections_urinaires	americanpitbull	antimicrobialresistanceawarness			antimicrobialstewardship🎯	drugresistanttbcentre	superbugsbunnyfunkopop	antibioticresistanceisanightmare		bacterialinfectionsabound
	infectionsofdifferentkind	makeamericagreatagain	antimicrobialresistanceisnotathing			antimicrobialstewardaship	drugresistantb	superbugshakycam	antibioticresistancefight		bacterialinfectionscangetfuckedupthearsebybluewhalesdick
		american	antimicrobialresistanceisscary			antimicrobialstewardshipconference	drugresistantepilepsysucksevenmore	superbugsize	antibioticresistance💊👊		bacterialinfectionsucks
		africanamerican				antimicrobialstewardshippharmacist	drugresistantepilespy	superbugs🖋️🔬	antibioticresistanceontherise		bacterialinfectionscauses
		américa				antimicrobialstewardship🦠	drugresistant_tuberculosis	superbugsareassholes	antibioticresistanceofmicrobes		bacterialinfectionsofthe5thdimension
		latinamerica				antimicrobialstewardshiprogram	drugresistantdepresssion	superbugstotherescue			bacterialinfectionsarecool
		amrdiab				antimicrobialstewardshipcourse	drugresistantyak	superbugsmile			bacterialinfectionsarenotfun
		southamerica				antimicrobialstewardshipprogrammes	drugresistantbacterialinfections	superbugshatecleanhand			bacterialinfections😩
		americaneagle				antimicrobialstewardshipsymposium	drugresistantaids	superbugstrikesagain			bacterialinfectionsoftheskin
		americanairlines				antimicrobialstewardship💊	drugresistantfeline	superbugsslayers			bacterialinfectionscantholddisdown
		americanhorrorstory				antimicrobialstewardship2018	drugresistantplants😊	superbugsinspace			bacterialinfectionsux
		amerika				antimicrobialstewardardship	drugresistanttbguidance	superbugss			bacterialinfectionspeedrun
		americafirst						superbugsandyou			bacterialinfectionsareabitch
		americanboy						superbugsと言う無料展示			bacterialinfectionse
		americancars									bacterialinfectionsquad
		americanbullies									bacterialinfectionsrising
		americanflag									bacterialinfectionsinhindi
		americanpitbullterrier									bacterialinfectionsforthewin
		americalatina									bacterialinfectionsarenot
		pastaamericana									bacterialinfectionsarenojoke
		godblessamerica									bacterialinfectionsmacterialinfection
		capitaoamerica									bacterialinfectionsintheblood😔💉💊
		amersfoort									bacterialinfectionsindogs
		americanstaffordshire									bacterialinfectionsfoundhere
		americasteam									bacterialinfectionsarethebest
		feriaamericana									bacterialinfectionsandsethrogen
		visitsouthamerica
		americanbullyofficial
		americanbullypuppy
		americanbully
		americanbullyxl
		captainamericacivilwar
		keepamericagreat
		amravati
		americancar
		americanhistory
		amrap
		proudamerican
