# Supplementary material for: Examining the use of different message categories to communicate AMR: a content analysis of instagram posts
Source: Front Digit Health. 2025 Sep 10;7:1564584. doi: 10.3389/fdgth.2025.1564584 (PMC12457341; doi:10.3389/fdgth.2025.1564584)
Supplement: Supplementary file 2 [file Datasheet1.xlsx]

## Sheet: All
URL_x	id	SP	WJ	AV	PM
https://www.instagram.com/p/Curl4ySs80e/	3146775394660899840	1	1
https://www.instagram.com/p/CurM7A-PXhI/	3146665596699899904	1	1	1
https://www.instagram.com/p/CpDszsKrzzp/	3045474839196285952	3	1	1
https://www.instagram.com/p/CLyosOlpc2y/	2518254102834957824	1	1	1
https://www.instagram.com/p/B_hlQ8iH3fl/	2297281177165199104	1	1	1
https://www.instagram.com/p/BvUelpDB0ob/	2005362262176910080	1	1	1
https://www.instagram.com/p/Bc7olibhpkK/	1674110187948381952	1	1	1
https://www.instagram.com/p/ClOZxEkNw1o/	2976429727058168832	1	2	1
https://www.instagram.com/p/CIGGC61D1Kp/	2451673636035056128	5	1
https://www.instagram.com/p/CHcur8ODR7X/	2440030427865226752	3	3
https://www.instagram.com/p/CHaD0N9KDkg/	2439278930711559168	3	3
https://www.instagram.com/p/B9ZGpwGpwlz/	2258865945531845120	1	3
https://www.instagram.com/p/B5AkEYbhpza/	2179900850431237120	1	1
https://www.instagram.com/p/B4segiVFqz0/	2174246897392724992	3	1
https://www.instagram.com/p/BqRwjkshX58/	1914524867425041920	1	1
https://www.instagram.com/p/BqRwaVWBfQb/	1914524232466167040	1	4
https://www.instagram.com/p/BqRwNM4hfdr/	1914523330028108032	1	1
https://www.instagram.com/p/BqRwBUWhCLK/	1914522513413775872	1	1
https://www.instagram.com/p/BqHQJRqhWTv/	1911567573028528896	1	1
https://www.instagram.com/p/BqHP4iMBMDF/	1911566422539289088	1	1
https://www.instagram.com/p/BqRv9a3Bjfw/	1914522245523716096	1	1
https://www.instagram.com/p/BqRv14TBw2z/	1914521727376231936	1	2
https://www.instagram.com/p/BqRvpSpBXVX/	1914520862309316096	1	1
https://www.instagram.com/p/BqRvfxkBQ5j/	1914520208316633088	1	1
https://www.instagram.com/p/BqRvWNnB3OV/	1914519551237125120	1	1
https://www.instagram.com/p/BqJ44AhBwqh/	1912309656244914944	1	1
https://www.instagram.com/p/BqJ40BFBbsG/	1912309381970902016	1	1
https://www.instagram.com/p/BqJ4q6qhZbD/	1912308756608555008	1	1
https://www.instagram.com/p/BqHQBJ4hQKU/	1911567014917637120	1	1
https://www.instagram.com/p/BqEsYb7hAtV/	1910847335215401984	1	1
https://www.instagram.com/p/ClA9w7ljIgi/	2972647397417321984	1	1
https://www.instagram.com/p/CWb21aTsQc-/	2710000765685007872	1	1
https://www.instagram.com/p/CHulmtEH8YK/	2445057035157358080	1	1
https://www.instagram.com/p/BqMuIMEnEmX/	1913106814583195904	1	1
https://www.instagram.com/p/BqJuYYXHU2H/	1912263502360038912	1	1
https://www.instagram.com/p/CuKj6KnMJyb/	3137478019169425920	1	1
https://www.instagram.com/p/CuFGTrjRA8Y/	3135940456245105152	1	1
https://www.instagram.com/p/Ct8ztviBepd/	3133606884528221184	1	1
https://www.instagram.com/p/CtT8IZBMZQI/	3122103426107937792	1	1
https://www.instagram.com/p/Cs0wlEfuVhv/	3113326896100234752	1	1
https://www.instagram.com/p/CrxcuAdMuvc/	3094380725868359168	1	1
https://www.instagram.com/p/Crp5puRoTDU/	3092256175004134912	2	1
https://www.instagram.com/p/Crp5XDmov_R/	3092254892235096064	1	1
https://www.instagram.com/p/Crp4vIwI7sP/	3092252148984166912	1	1
https://www.instagram.com/p/Crp4YDzIXza/	3092250563117678080	1	1
https://www.instagram.com/p/CrgQtr5oqyv/	3089542852634652160	1	1
https://www.instagram.com/p/CrQ6UnlLImV/	3085222248335576064	1	1
https://www.instagram.com/p/CrI6JIgIsvs/	3082969659237125120	1	1
https://www.instagram.com/p/CrGho9kOhnS/	3082298945401657856	1	1
https://www.instagram.com/p/CqGR7pcuKlX/	3064215462217295872	5	1
https://www.instagram.com/p/Cp58R_Tu8Ru/	3060742540773540864	3	1
https://www.instagram.com/p/Cpwj84ttJOQ/	3058102262677410816	2	2
https://www.instagram.com/p/CpOJQZzsMHk/	3048414707417399808	1	1
https://www.instagram.com/p/Coksu5IO2PD/	3036748785238368768	1	1
https://www.instagram.com/p/Cofi3G0LGIR/	3035297994341377024	1	1
https://www.instagram.com/p/CofS0gwrhIQ/	3035227447297445888	1	1
https://www.instagram.com/p/CoZ1_MMrFxw/	3033693262900386816	1	1
https://www.instagram.com/p/CoP_okDNgxV/	3030920938661480960	1	1	1
https://www.instagram.com/p/CoP_ATvNH7P/	3030918172366897152	1	1	1
https://www.instagram.com/p/CnzLZI9A8xc/	3022809881007868928	1	1	1
https://www.instagram.com/p/CnTuqX3vcu0/	3013957797629774848	2	5	5
https://www.instagram.com/p/CnOPHw9vHoN/	3012411705066813952	3	1	4
https://www.instagram.com/p/CmyHmq5r4bf/	3004497345140196864	1	1	1
https://www.instagram.com/p/Cl-q9yMpkQf/	2990016166361448960	1	1	1
https://www.instagram.com/p/ClkZdN0LoeI/	2982620812087821824	1	1	1
https://www.instagram.com/p/CliH2QJpaO6/	2981980417791731200	2	2	1
https://www.instagram.com/p/CoMwIaxuBLe/	3030008334053281792	1	1	1
https://www.instagram.com/p/CZQw7gQvQsU/	2760921766900338176	1	1	1
https://www.instagram.com/p/CSPW9YWJWdO/	2634425282087709184	6	6	6
https://www.instagram.com/p/CLboX74sYbs/	2511778783899517952	1	1	1
https://www.instagram.com/p/CHuzjhZhvZu/	2445118389124264960	1	1	1
https://www.instagram.com/p/ClVPaNkISUI/	2978354500544309248	1	3	1
https://www.instagram.com/p/ClTjR_bJ_Vj/	2977878946582362112	2	1
https://www.instagram.com/p/ClR9CaZOAM1/	2977429275285128192	6	1	1
https://www.instagram.com/p/ClQcokjSwtR/	2977005287020105216	1	1	1
https://www.instagram.com/p/ClK7ENiSrjv/	2975450277987661824	1	1	1
https://www.instagram.com/p/ClHljOwyE6L/	2974511227654918144	1	1	1
https://www.instagram.com/p/ClGjuYMJy2v/	2974221722622307840	1	1	1
https://www.instagram.com/p/ClF9cNwsL8H/	2974053348706140160	1	1	1
https://www.instagram.com/p/CWjYJJ3P8pz/	2712117582789330944	1	1	1
https://www.instagram.com/p/CHzx-ZjBPWx/	2446518814909985792	1	1	1
https://www.instagram.com/p/B5HLayRoetN/	2181762763685227008	1	1	1
https://www.instagram.com/p/BqVLVEmnU-M/	1915487043079459072	1	1	1
https://www.instagram.com/p/BqM6Q_hBGlw/	1913160196134562048	2	2	1
https://www.instagram.com/p/Bbo13EED_RB/	1650806143830716928	1	1	1
https://www.instagram.com/p/Bbn1ScbHBVZ/	1650522152389841920	5	2	1
https://www.instagram.com/p/Baw0_2pHWu5/	1635039751152954112	1	1	1
https://www.instagram.com/p/Baj68euHcTT/	1631406732890457088	1	1	1
https://www.instagram.com/p/BaIAwtxn2fb/	1623551013352859904	1	1	1
https://www.instagram.com/p/CuuVO4zvzxG/	3147546571625675776	1	1	1
https://www.instagram.com/p/CuuHYnBtM6u/	3147485667076131840	1	1	5
https://www.instagram.com/p/Cut0Xeyuxms/	3147402026631763968	1	1	1
https://www.instagram.com/p/Cus_7-EpKbL/	3147171437654352896	1	1	5
https://www.instagram.com/p/Cus8_tupXkw/	3147158500843812864	1	1	1
https://www.instagram.com/p/Cuqyn1Jtk4G/	3146549929128119808	1	1	1
https://www.instagram.com/p/Cum7OxAgMvb/	3145461889203489792	1	1	1
https://www.instagram.com/p/Cumf-LePLjJ/	3145342002132727808	4	1	1	4
https://www.instagram.com/p/CukD8NWI7Bt/	3144655771449668096	1	1	1	3
https://www.instagram.com/p/Cuj2UsorRKT/	3144595881662944256		1	1	1
https://www.instagram.com/p/CuizE4RBxyf/	3144300125523222016		1	1	1
https://www.instagram.com/p/Cuih6SuBfxT/	3144224631222042112		1	1	4
https://www.instagram.com/p/CuiOAAwh43Z/	3144137063323373056		2	4	2
https://www.instagram.com/p/CufDTNayrr4/	3143245579145624064		2	1	2
https://www.instagram.com/p/Cucpa-asl02/	3142568813631004160		1	1	1
https://www.instagram.com/p/CubWW4KrQZG/	3142203494181438976		1	1	1
https://www.instagram.com/p/CuaiXSJsg-e/	3141974823663702016		2	1	1
https://www.instagram.com/p/CuZ4KA0ICdE/	3141789193741542912		1	4	4
https://www.instagram.com/p/CuXKbqpIdmE/	3141025146792434176		1	1	1
https://www.instagram.com/p/CuXAkRRsWji/	3140981757565822976		1	1	1
https://www.instagram.com/p/BwWDDNNnpVZ/	2023818497034721024		1	1	1
https://www.instagram.com/p/Bs9h6C2gtur/	1962874136929950976		1	1	1
https://www.instagram.com/p/CrGlUgrtB0g/	3082315132185092096		1	1	1
https://www.instagram.com/p/CrGgTy1tigN/	3082293092728317952		1	1
https://www.instagram.com/p/B0kxiTdhxje/	2100021187899235072		1	1
https://www.instagram.com/p/BzFYdbphE0q/	2073170779142639104		1	1
https://www.instagram.com/p/Bi2S69rH4rc/	1780693919460198912		1	1
https://www.instagram.com/p/CryHD8zI6wV/	3094566951723445248		4	4
https://www.instagram.com/p/B2gDwkdjq03/	2134722755198627072		1	1
https://www.instagram.com/p/B2gDvDRDxxN/	2134722650835983104		6	1
https://www.instagram.com/p/B3o_1rYhpfs/	2155253187341620992		6	6
https://www.instagram.com/p/CcQXViisx9L/	2814852402374712832		1	1
https://www.instagram.com/p/BqEsFL4BoDD/	1910846012306916096		2	1
https://www.instagram.com/p/BqC4mD1Bt9v/	1910338098014117888		2	1
https://www.instagram.com/p/CurpkXEtcz5/	3146791583231626240		4
https://www.instagram.com/p/CurVMiItgAC/	3146701984912245248		1
https://www.instagram.com/p/CumoId8t_3T/	3145377893538332160		4
https://www.instagram.com/p/CuH0BIks2rN/	3136704441830565888		1
https://www.instagram.com/p/Ct9VUw3s_Eq/	3133754701560147968		2
https://www.instagram.com/p/Ct1RqPNJbWM/	3131486785241461760		1
https://www.instagram.com/p/Cts4QjIMTQu/	3129123268950307840		2
https://www.instagram.com/p/CtZdkAzoNmq/	3123657834674314240		2
https://www.instagram.com/p/CtRS4icspJz/	3121359066861047808		1
https://www.instagram.com/p/Cs_dLhbs4xH/	3116337802324969984		1
https://www.instagram.com/p/Cs0PMdFs6Sl/	3113180068985415168		1
https://www.instagram.com/p/CskybQXukhh/	3108831418121865216		1	1	4
https://www.instagram.com/p/CsjU1jqIn-0/	3108419809166131200		1	1	4
https://www.instagram.com/p/CsSBsogsJ2k/	3103550558413299200		4	4	4
https://www.instagram.com/p/CsRagzYMVFU/	3103378221634245120		1	1	1
https://www.instagram.com/p/CsJlrzusqr8/	3101175556624002048		1	1	1
https://www.instagram.com/p/CsEpji4Jk3F/	3099785206075640832		4	4	1
https://www.instagram.com/p/Cr_WDQ_Ic4I/	3098292050074913792		1	1	1
https://www.instagram.com/p/Cr-KgQto88a/	3097959791111426048		1
https://www.instagram.com/p/Cr2G0ZMRvE4/	3095691782605173248		1
https://www.instagram.com/p/Cryi0q-IvNr/	3094689047090755072		1
https://www.instagram.com/p/CrxNGjZSLC6/	3094312043906904064		1	1
https://www.instagram.com/p/Crsh9Rhyx5O/	3092996390340206080		1	4
https://www.instagram.com/p/Cra6OThtvqT/	3088036564252948992		4	4
https://www.instagram.com/p/CrUpPEJIXFm/	3086272999802892800		4	4
https://www.instagram.com/p/CrP3wD7oRSq/	3084929465086710784		1	1
https://www.instagram.com/p/CrJhnYbJMUu/	3083143261731472896		1	4
https://www.instagram.com/p/CrDylYMoD_u/	3081529040979378176		1
https://www.instagram.com/p/Cq3LAv8M0ic/	3077977300318504960		1	1
https://www.instagram.com/p/CqnxvAageQQ/	3073644005242824192		1	1
https://www.instagram.com/p/CqiPKW3Ifan/	3072084578259826176		1	1
https://www.instagram.com/p/CqVCyoAo45h/	3068370996150112256		1	1
https://www.instagram.com/p/Cp8AJU7IQ97/	3061322487647243776		1	1
https://www.instagram.com/p/CpxqScFIiH-/	3058411607016219136		2	1
https://www.instagram.com/p/Cpn4T8wvRq3/	3055658533711058944		1	4
https://www.instagram.com/p/CuCk54ARarP/	3135230597421967872		1	4
https://www.instagram.com/p/Cs-5FL5MjlF/	3116179037206232064		1	1
https://www.instagram.com/p/Cs8a0RIp68w/	3115482983254437888		2	1
https://www.instagram.com/p/CrwVLJALaej/	3094066068561177088		1	1
https://www.instagram.com/p/CrQ4e29tTTX/	3085214155955058176		1	1
https://www.instagram.com/p/Cq8GCLEO5nF/	3079362782814772224		6	5
https://www.instagram.com/p/CqfcE6CylMg/	3071296953394024960		1	1
https://www.instagram.com/p/Cpfs40fBWNQ/	3053356491072693248		1	1
https://www.instagram.com/p/CpIFgBDMBdy/	3046709338299176960		1
https://www.instagram.com/p/Coq3BolpA2s/	3038482903473589760		1
https://www.instagram.com/p/ComCxyAIOOS/	3037127215744607232		1
https://www.instagram.com/p/CuZ8Jd9MfQ8/	3141806748498784768		1
https://www.instagram.com/p/CuEfoivs_Ef/	3135770366085166080		1
https://www.instagram.com/p/CtbbvGvobUV/	3124212750824354816		1	1
https://www.instagram.com/p/CtV4_rVIwLW/	3122652583108476928		1	1
https://www.instagram.com/p/CtUKB_CLSjY/	3122164558541432832		1	4
https://www.instagram.com/p/CtJ3KyKLSZA/	3119266850541478912		1	4
https://www.instagram.com/p/Cs7sbyXoviA/	3115278990812837888		1	1
https://www.instagram.com/p/Cs1P65utsrh/	3113464735810897920		1	1
https://www.instagram.com/p/CsIcQ9MP_10/	3100852653962296832		2	1
https://www.instagram.com/p/CrreZ65Mzfd/	3092699291738912768		1	5
https://www.instagram.com/p/Crlm34bsX7b/	3091047685192515072		1	1
https://www.instagram.com/p/CZl7N5GhTBn/	2766877985499065856		4	4
https://www.instagram.com/p/CW8n1mso0tQ/	2719223482522226176		1	1
https://www.instagram.com/p/CShfU9-orZb/	2639528636996301824		1	1
https://www.instagram.com/p/CQHJ10uHl5A/	2596086991361564160		1	1
https://www.instagram.com/p/CKvOi3QDYTU/	2499280286652401152		4	4
https://www.instagram.com/p/B-yrelUDUny/	2284079178679405056		4	4
https://www.instagram.com/p/CEvWc1YBrvW/	2391228665637026816		1	4
https://www.instagram.com/p/CrbhSU7qacQ/	3088208364453864960
https://www.instagram.com/p/CVHZS3Zv2qE/	2686226950350923776		1	5
https://www.instagram.com/p/CSOh7nJlBAv/	2634192064078942208		2
https://www.instagram.com/p/CRD60ftDrF1/	2613190902957387776		1
https://www.instagram.com/p/CQdFB9cjCAn/	2602258284619244032		1
https://www.instagram.com/p/CQS062BhkHw/	2599372677102060032		1
https://www.instagram.com/p/CQJpivDHd7H/	2596789367043121152		1
https://www.instagram.com/p/CQFvCdwD6rW/	2595687637818780160		1
https://www.instagram.com/p/CnUjbSXrIVd/	3014189857395999744		1
https://www.instagram.com/p/CmeepC-s-Wu/	2998969163968669184		1
https://www.instagram.com/p/ClO8iKfrkiV/	2976582634260284928		1		1
https://www.instagram.com/p/Cln4sBhtS08/	2983602594057104896		2		1
https://www.instagram.com/p/ClWH-8wgubr/	2978603315723692032		1		1
https://www.instagram.com/p/ClVVxXvL1J5/	2978382480294237184		1		1
https://www.instagram.com/p/ClVOoD8ye5g/	2978351054246768128		2		1
https://www.instagram.com/p/ClUcbB2smV4/	2978130256318325760		1		1
https://www.instagram.com/p/ClUcaxwsUGG/	2978130239037719040		1
https://www.instagram.com/p/ClUcaxoMzoa/	2978130238895242240		1
https://www.instagram.com/p/ClUcai-M5fg/	2978130223158237184		1
https://www.instagram.com/p/ClOpz_ys_Gl/	2976500296835133952		1
https://www.instagram.com/p/ClUIBePLEZZ/	2978040539157121024		1		1
https://www.instagram.com/p/ClTomwoS2eo/	2977902364038227968		2		4
https://www.instagram.com/p/ClTEbnvo1dd/	2977743268909110784		6		1
https://www.instagram.com/p/ClSzkm5Mc6_/	2977669119680303104		1		1
https://www.instagram.com/p/ClSqyQ3SMbB/	2977630475680008192		1		1
https://www.instagram.com/p/ClRcYoKrZNK/	2977285666367181824		1	1	1
https://www.instagram.com/p/ClQQxowqTJL/	2976953133456502784		1	1	1
https://www.instagram.com/p/ClQGU8Ctzdr/	2976907180830569984		1	1	1
https://www.instagram.com/p/ClPBskOPMv1/	2976605339312245760		1	1
https://www.instagram.com/p/ClPBscitSJ3/	2976605331065741824		1	1
https://www.instagram.com/p/ClOpvq-M0-9/	2976499999601545216		1	1
https://www.instagram.com/p/ClOpq9DMl65/	2976499675415337984		1	1
https://www.instagram.com/p/ClOpq7QMPLf/	2976499673485864960		1	1
https://www.instagram.com/p/ClOpo1ct_r0/	2976499529814637056		1	1
https://www.instagram.com/p/ClOpoqct6Xc/	2976499518003454976		1
https://www.instagram.com/p/ClOpoubNgUr/	2976499522273149952		1		1
https://www.instagram.com/p/ClOpomZtOiU/	2976499513657976832		1
https://www.instagram.com/p/ClPyDpurBWt/	2976818032005617152		1		1
https://www.instagram.com/p/ClO3aRxvXRO/	2976560102091092992		1		1
https://www.instagram.com/p/Ch1pQ7CMjDO/	2915417816598457856		1		2
https://www.instagram.com/p/COnw3OAjjsT/	2569237013283617792		1		1
https://www.instagram.com/p/B5FKPLCgvhQ/	2181194617641433088		1		1
https://www.instagram.com/p/Bqk5WaTnWgw/	1919911569892665088		1		1
https://www.instagram.com/p/BqULYYGFnnp/	1915205795190307072		1		2
https://www.instagram.com/p/BpyXGDJnISa/	1905687163100235008		1		1
https://www.instagram.com/p/BpWx757AYVI/	1897923913904654080		1		1
https://www.instagram.com/p/BfRgnohn7jS/	1716296394066606080		2		2
https://www.instagram.com/p/BbhIREOF3P_/	1648635295728890880		1		2
https://www.instagram.com/p/CuX_i_DPrBl/	3141258746206794240		4		4
https://www.instagram.com/p/CuVII1UB8tE/	3140452106533064192		2		1
https://www.instagram.com/p/CuUcbdhR5Tt/	3140259872609113088		1		2
https://www.instagram.com/p/CuH0Kd0BeUS/	3136705083111498752		3		3
https://www.instagram.com/p/CuC54PIBSKr/	3135322843785798144		1		1
https://www.instagram.com/p/Ct2iqq8P_Zh/	3131843056790139904		1		2
https://www.instagram.com/p/Ctq1oBQIV_v/	3128548737750752768		1		1
https://www.instagram.com/p/CtegCsPMsuz/	3125076113868639232		1		2
https://www.instagram.com/p/CtcRLsJBQgd/	3124447811589178880		1		1
https://www.instagram.com/p/CtX2LiKRjmX/	3123203153710169088		1		4
https://www.instagram.com/p/CtPVND7LHeI/	3120806323334968832		1		1
https://www.instagram.com/p/CtL1c1gL4sX/	3119822244942941184		1		1
https://www.instagram.com/p/CtH3zP-rfTV/	3118706681386497024		1		1
https://www.instagram.com/p/CtHH6ejs0pt/	3118496071843792896		1		1
https://www.instagram.com/p/CV-YUjOM5Xv/	2701703791793903104		6		2
https://www.instagram.com/p/B6PoRjXJRYt/	2202155870868281088		1		1
https://www.instagram.com/p/B4---w1DrRj/	2179456261614907904		1		1
https://www.instagram.com/p/BuqVlzaBPCO/	1993500741859602944		1		1
https://www.instagram.com/p/BqId-nygNw-/	1911909888498392064		4		1
https://www.instagram.com/p/CoQAWGCuO5P/	3030924067536956928		6		6
https://www.instagram.com/p/ClTlaYIpCqr/	2977888318964115968		1
https://www.instagram.com/p/ClObWWFMcst/	2976436686532234240		1
https://www.instagram.com/p/ClF-tmOM9u9/	2974058941248691200		1
https://www.instagram.com/p/CWfH6XMDoTr/	2710920297653896192		1
https://www.instagram.com/p/CQYZrS6Fhn1/	2600941711208617984		1
https://www.instagram.com/p/CKS_BN2Hn0w/	2491330704405594112		1
https://www.instagram.com/p/CkvC_OzDhHw/	2967603820769447936		1
https://www.instagram.com/p/B19B2yxH9fz/	2124862762598258944		1
https://www.instagram.com/p/CHZXT70JfD2/	2439083198163317248		1
https://www.instagram.com/p/CHUXx1FJQHn/	2437677877633025024		2		2
https://www.instagram.com/p/xkinSaxsuM/	892990859543759744		1		6
https://www.instagram.com/p/B1NjFQinfOc/	2111498093292549120		1		1
https://www.instagram.com/p/BnaK4bengWk/	1862849254131632128		1		1
https://www.instagram.com/p/BpzcyM1Hg2f/	1905993662360062976		1		1
https://www.instagram.com/p/B4_7R8wAnEK/	2179721462875845120		1		1
https://www.instagram.com/p/BhYAopihDHO/	1754154848242381056		1		1
https://www.instagram.com/p/BxuGLOhgw9R/	2048602040288088064		1		3
https://www.instagram.com/p/BiGLXU3gO3v/	1767149885255118080		1		3
https://www.instagram.com/p/CroZFPqo4ht/	3091831455771493888		1		1
https://www.instagram.com/p/Cm9KEEBMBZI/	3007604385811273216		6		1
https://www.instagram.com/p/Clt2SK_szxV/	2985280871284816896		1		1
https://www.instagram.com/p/ClYoT8itcnt/	2979308446042933760		1		1
https://www.instagram.com/p/ClYmuk0Jx7g/	2979301479898618880		2	1	4
https://www.instagram.com/p/ClWC3ZgtPcT/	2978580806608680960		1	1	1
https://www.instagram.com/p/ClV7WBqBYyO/	2978547726926842880		1	4	4
https://www.instagram.com/p/ClViKHUoJG4/	2978436957213855744		1	1	1
https://www.instagram.com/p/ClTGk0XvbS5/	2977752697035142144		1	4	4
https://www.instagram.com/p/ClTGk0wN2R1/	2977752697445770240		1	4
https://www.instagram.com/p/ClRVZheL_bf/	2977254941572199936		2
https://www.instagram.com/p/ClRHl--vta8/	2977194225239513088		1
https://www.instagram.com/p/ClQToU0hFH7/	2976965687710602240		1
https://www.instagram.com/p/ClOmo_JsPZ4/	2976486346093295104		1		1
https://www.instagram.com/p/ClN9CUrqppr/	2976303369245334016		4		1
https://www.instagram.com/p/ClN51oMsTO-/	2976289302707779072		1		1
https://www.instagram.com/p/ClMU6ilhpvY/	2975845437581728768		1		3
https://www.instagram.com/p/ClGgLgGMjGB/	2974206131791081984		1		3
https://www.instagram.com/p/ClFvss9tya9/	2973992909071132160		1		4
https://www.instagram.com/p/ClCmGwSP_-p/	2973106293948022784		1		1
https://www.instagram.com/p/CbrWaFELP-C/	2804433742136672256		1		1
https://www.instagram.com/p/CXL20wot67J/	2723511519822721024		1		5
https://www.instagram.com/p/CWxvnr9qwo7/	2716161485732252160		1		1
https://www.instagram.com/p/CWu5faAgxFv/	2715360472231776768		2
https://www.instagram.com/p/CWtFHzGKjxw/	2714848676507433984		1
https://www.instagram.com/p/CWqN1mTtx4f/	2714042583314014208		1
https://www.instagram.com/p/CWpS5eGBUIY/	2713783364628070912	1	1
https://www.instagram.com/p/CpyC2SROYcc/	3058519623499089920	1	1
https://www.instagram.com/p/CnhW7PKrxy8/	3017794053072690176	1	3
https://www.instagram.com/p/ClWVpIZrrhJ/	2978663389048257024	1	3
https://www.instagram.com/p/ClJt2KEpzKa/	2975110662615151104	1	1
https://www.instagram.com/p/CkydAJLuHzJ/	2968562657599715840	3	3
https://www.instagram.com/p/Ckt0qLCuX97/	2967259326000497152	1	1
https://www.instagram.com/p/CkllId9JfZc/	2964939239334474752	2	1
https://www.instagram.com/p/ChU4gc2Ibr9/	2906196180161640960	2	1
https://www.instagram.com/p/CaprQ1PN_ad/	2785948117180610048	1	1
https://www.instagram.com/p/Cac6en1Lli4/	2782355860858230784	1	1
https://www.instagram.com/p/CaUKevJtPhb/	2779892962672571904	1	1
https://www.instagram.com/p/CaD_osRhoQu/	2775341668638295040	1	1
https://www.instagram.com/p/CWqgN-TLrpE/	2714123423179521024	1	1
https://www.instagram.com/p/CWbBiS9FDAV/	2709766355654290944	1	1
https://www.instagram.com/p/CH7JIOFnW2f/	2448590969706998784	1	1		1
https://www.instagram.com/p/CH11U_hsFEP/	2447096511611294208	1	1		1
https://www.instagram.com/p/CHvk8V8Be6H/	2445335599084071936	1	1		1
https://www.instagram.com/p/CHuRRbPHR1M/	2444967611975147008	1	1		1
https://www.instagram.com/p/B0VQsbKB7wC/	2095654623171296000	1	1		1
https://www.instagram.com/p/Bbbsw68gr0B/	1647106964607646976	1	1		1
https://www.instagram.com/p/BNqcv7QBG1T/	1399057072989170944	1	1		1
https://www.instagram.com/p/ClWURbDuhbm/	2978657361767045120	1	1		1
https://www.instagram.com/p/CWqdXeigi8f/	2714110882132144128	1	1		1
https://www.instagram.com/p/CWn6kG4hC_K/	2713394868503457792	1	1		1
https://www.instagram.com/p/CWlQGbOAqY6/	2712645160847713792	1	1		1
https://www.instagram.com/p/CWdajwqABWA/	2710439357382136832	1	1		1
https://www.instagram.com/p/CWdZzspgqUP/	2710436054544066048	1	1		1
https://www.instagram.com/p/CWZjx2FNer-/	2709354007791791104	1	1
https://www.instagram.com/p/CWWg0UCjYzd/	2708496558328744960	1	1
https://www.instagram.com/p/CWWgSVlD8iL/	2708494223519238144	1	1
https://www.instagram.com/p/CWTTkM5ArYr/	2707593851606053888	1	1
https://www.instagram.com/p/CWTSbASgYC1/	2707588821553349120	1	1
https://www.instagram.com/p/CWHBhzcPjK4/	2704136822283187200	1	1
https://www.instagram.com/p/ClSsfNFs2iL/	2977637962049873920	1	1
https://www.instagram.com/p/CdbYMVqtX5H/	2835966791374962176	2	1
https://www.instagram.com/p/B2YWn5Dp7M2/	2132553921907373056	1	1
https://www.instagram.com/p/CWgU-63Nrqg/	2711259260418178048	3	1
https://www.instagram.com/p/CWbEvEBohqS/	2709780427117303808	1	1
https://www.instagram.com/p/CWaptVyIsao/	2709661561489901056	3	1
https://www.instagram.com/p/CPBGHgGJGdf/	2576367365610826240	1	1
https://www.instagram.com/p/CKvcyV0prUR/	2499342922921980928	2	2
https://www.instagram.com/p/CIqfPwCpvnj/	2461917568129498112	2	2
https://www.instagram.com/p/CWn0M9UBJZ8/	2713366889400408064	3	1
https://www.instagram.com/p/CWaUs9MqPnf/	2709569176114625024	1	1
https://www.instagram.com/p/Cq5bB6HLA80/	3078610698657075200	4	1
https://www.instagram.com/p/CjKoeLbo_SP/	2939339702532305920	1	1
https://www.instagram.com/p/CNwqyDAiu2c/	2553729145876704768	1	1
https://www.instagram.com/p/CXAq10_r36V/	2720362591920552960	1	1
https://www.instagram.com/p/CjQrvfoMDEH/	2941042936448562176	1	1		1
https://www.instagram.com/p/Ck8nQewD1Ts/	2971422510501811200	1	1		3
https://www.instagram.com/p/CktTsyrD8gi/	2967114370457257984	1	1		3
https://www.instagram.com/p/CgRG8fPjEtU/	2887119381115719168	1	1		4
https://www.instagram.com/p/CflJUTAjuft/	2874744914364525056	1	1		4
https://www.instagram.com/p/CumVRH-uM4R/	3145294925541198848	1	1		6
https://www.instagram.com/p/CumBEk7oAZV/	3145206102344336896	1	1		1
https://www.instagram.com/p/CukA4OKudXQ/	3144642303314483200	1	1
https://www.instagram.com/p/Cujje63IgJ7/	3144513021248929792	1	1
https://www.instagram.com/p/CujKL_tIfAu/	3144401769617027072	1	1
https://www.instagram.com/p/Cui6FEEPFNU/	3144330924519085056	1	1
https://www.instagram.com/p/CuhgRF2uEll/	3143935926887533056	3	1
https://www.instagram.com/p/CuhdtHFs5ph/	3143924658218441216	1	1
https://www.instagram.com/p/CuhDxyVy9fz/	3143810630327982080	6	1
https://www.instagram.com/p/Cugf2UnyU3j/	3143652612340534784	1	1
https://www.instagram.com/p/CuaA7ncoh62/	3141827786849786880	1	1
https://www.instagram.com/p/CuZ5UZAoSex/	3141794304962405888	3	1
https://www.instagram.com/p/CuZ4LCWuu6_/	3141789264115331072	1	1
https://www.instagram.com/p/CuZenzCNYCO/	3141676891320451072	1	1
https://www.instagram.com/p/CuZSgDIveIH/	3141623582295973888	1	1
https://www.instagram.com/p/ClN7RKJN--x/	2976295592629105152	1	1
https://www.instagram.com/p/CH9ThAdDRTE/	2449199603473256960	1	1
https://www.instagram.com/p/CMB46j4gUj0/	2522547581167420928	1	1
https://www.instagram.com/p/CftfA6zt53u/	2877092139546157056	1	1
https://www.instagram.com/p/ClEPkzCspqn/	2973570153376290816	1	1
https://www.instagram.com/p/CWcMyIAjDIF/	2710097296901287936	1	1
https://www.instagram.com/p/BgIUCdbhsoX/	1731722186693463040	1	1
https://www.instagram.com/p/BfxfQdvH-O2/	1725297603142214912	1	1
https://www.instagram.com/p/Bfu8PkGntl3/	1724580659678074880	1	1
https://www.instagram.com/p/Couq3g5rpke/	3039555331373833216	4	1
https://www.instagram.com/p/CojlzUnPOjW/	3036436828325210112	1	1
https://www.instagram.com/p/ClOhJhssfZo/	2976462193931974144	1	1
https://www.instagram.com/p/CZb4N8JA6Wk/	2764050044855494144	4	1
https://www.instagram.com/p/CXOeKDeuKEr/	2724247456932470784	1	1
https://www.instagram.com/p/CIndB5yLjC9/	2461063395494735872	3	1
https://www.instagram.com/p/CIS9oUyAjAL/	2455295798800429056	4	1
https://www.instagram.com/p/CDmCgDYpL5O/	2370593252608097792	5	1
https://www.instagram.com/p/B40YaAPJl5D/	2176471860003625984	1	1
https://www.instagram.com/p/CB16et4JAPZ/	2339032779031052800	2	2
https://www.instagram.com/p/B8H2eqlpaMI/	2235995341837411072	2	1
https://www.instagram.com/p/Ct9D87qIVL0/	3133678297085465088	4	1
https://www.instagram.com/p/Ctv1FaiyOoT/	3129953734609136128	1	1	5	1
https://www.instagram.com/p/CtjOtatP5ou/	3126407260029295104	1	1	1	1
https://www.instagram.com/p/CtcDzM6uMzW/	3124388954191220224	1	1	1
https://www.instagram.com/p/CtY9AqSMtlD/	3123514667821094912	1	1	5	3
https://www.instagram.com/p/CtT-aUNNF9i/	3122113453984342016	1	1	1
https://www.instagram.com/p/CtMnBJWg5BH/	3120040244435718144	1	1	1	3
https://www.instagram.com/p/CtJX7pmtszb/	3119129471122591232	1	1	1	1
https://www.instagram.com/p/CWaA-jFjP8S/	2709482424098422784	3	1	1	1
https://www.instagram.com/p/CWXgayXjxxK/	2708776279163739136	1	1	1	3
https://www.instagram.com/p/CVuKVWjIhXN/	2697138674627384832	5		1	1
https://www.instagram.com/p/Cc0i-nkO8Yr/	2825036702940907008	1		1	1
https://www.instagram.com/p/CuUbBONM2li/	3140253671413214208	1		1	1
https://www.instagram.com/p/CuQ78sisBBm/	3139272596016599040	1		1	1
https://www.instagram.com/p/Cs0PaHzMODh/	3113181008198950912	1		1
https://www.instagram.com/p/CuGNLFZvH9w/	3136252126829511168	1		4	4
https://www.instagram.com/p/Ct1uHgoLyk1/	3131611942115813888	1		1	1
https://www.instagram.com/p/CtzC6BvOYKs/	3130858949641338880	3		1	4
https://www.instagram.com/p/CtMlOpBN3IA/	3120032375698321920	1		4	4
https://www.instagram.com/p/CtHVNphMsAr/	3118554563887676928	1		1	3
https://www.instagram.com/p/Cs-xB_8r_Mz/	3116143633849381888	1		4	1
https://www.instagram.com/p/Cr8hygqOkjJ/	3097499250300962816	1		1	1
https://www.instagram.com/p/Cr48aDOPc7e/	3096490416774433792	1		1	1
https://www.instagram.com/p/CroYmJjognp/	3091829318907725824	1		1	1
https://www.instagram.com/p/CroXaNgo4vF/	3091824100472228864	1
https://www.instagram.com/p/CroVOr6ok8D/	3091814512393866752	1
https://www.instagram.com/p/Crn4hxVPsxr/	3091688280530274816	1
https://www.instagram.com/p/Crit5Kpvjwk/	3090234134870505984	1
https://www.instagram.com/p/Cm48elfIypt/	3006418735895620096	1
https://www.instagram.com/p/CGgrGZNhN6t/	2423126154912522240	1
https://www.instagram.com/p/B_RD8P-pyxo/	2292631019773701120	1
https://www.instagram.com/p/B7p97GnJoc4/	2227583833097012992	1
https://www.instagram.com/p/Ct2gvEeuaXd/	3131834562996971008	1
https://www.instagram.com/p/CdiyErUJWw-/	2838050938909191168	4
https://www.instagram.com/p/CtrR0pnODLO/	3128672751023830016	4
https://www.instagram.com/p/ComyIhYMEIQ/	3037335486628642816	4
https://www.instagram.com/p/CSENWKoBCER/	2631286780133123072	1
https://www.instagram.com/p/BiBWDn_A5Au/	1765789535020749056	1
https://www.instagram.com/p/Bh3YtmenBXC/	1762986465947292928	1
https://www.instagram.com/p/Bhy5NAdnD5K/	1761721986756393984	1
https://www.instagram.com/p/CtQDsozIbOv/	3121010803371783168	4			4
https://www.instagram.com/p/CU2oVxBhBR1/	2681508045753947136	4			4
https://www.instagram.com/p/CU2ne3dB07g/	2681504273086761984	4			4
https://www.instagram.com/p/CMJGJBRBKFM/	2524576074231489024	4			4
https://www.instagram.com/p/CnClyB6rVEC/	3009133666789838848	4			2
https://www.instagram.com/p/Cjp9dP6oCqx/	2948157721882404864	1			4
https://www.instagram.com/p/Ck40S32tGvS/	2970353949593594880	1			1
https://www.instagram.com/p/ClWr5paIBRW/	2978761281024037888	1
https://www.instagram.com/p/ClVC1nvApL0/	2978299209465369088	1
https://www.instagram.com/p/ClT6spVjfLg/	2977981933361689088	1
https://www.instagram.com/p/ClSSnGLJdj4/	2977524155171592192	1
https://www.instagram.com/p/ClQk6i_MxAV/	2977041706663480832	1
https://www.instagram.com/p/CWoEAy3t3k_/	2713436422298631168	1
https://www.instagram.com/p/CWk1-75FLPF/	2712530296964953088	1
https://www.instagram.com/p/CWdvT0ygrNd/	2710530621284987904	1
https://www.instagram.com/p/CWdvEmjAN7C/	2710529575200284160	1
https://www.instagram.com/p/CWduq-Ng13K/	2710527813903145984	1
https://www.instagram.com/p/CWaiy5Et8sh/	2709631156654427136	1
https://www.instagram.com/p/CHz-WX9nz4a/	2446573239034396160	3
https://www.instagram.com/p/CHxUbyKnm03/	2445825942860230144	1
https://www.instagram.com/p/B7Ik6vsJOxd/	2218185183090502912	4
https://www.instagram.com/p/CU976JbKx2F/	2683564433575975936	4
https://www.instagram.com/p/B3vwex4pUtk/	2157155967914298112	1
https://www.instagram.com/p/Bx-TGmIjFda/	2053162496273701120	1
https://www.instagram.com/p/CWtcKHmAkdg/	2714949991025231872	1
https://www.instagram.com/p/CWpo2mjIJs9/	2713879924571150848	1
https://www.instagram.com/p/CWpn7apqL02/	2713875857346706944	1
https://www.instagram.com/p/CWoZp_4AHvT/	2713531612737337856	1
https://www.instagram.com/p/CWoXlJCAo3q/	2713522482878517248	1
https://www.instagram.com/p/CWoXBChICkC/	2713520001983196160	1
https://www.instagram.com/p/CWl2UDaqoQm/	2712813223130334208	1
https://www.instagram.com/p/CWk5fqtI9LR/	2712545740393271808	1
https://www.instagram.com/p/CWbZjV2Pkuq/	2709871980596578816	1
https://www.instagram.com/p/CK1rjXHMkUJ/	2501096714072638976	1
https://www.instagram.com/p/B7pPMG1JpZ4/	2227378293376979968	1
https://www.instagram.com/p/CpImk76rF6N/	3046854811919866880	1
https://www.instagram.com/p/Ch2PSkXvojj/	2915585055470290944	4
https://www.instagram.com/p/Cr9uTCSPGbI/	3097835736963769856	1
https://www.instagram.com/p/CqXxNMCud1-/	3069138081639160832	1
https://www.instagram.com/p/CqXxFfmuAAD/	3069137552888300032	1
https://www.instagram.com/p/CqXw_poptTD/	3069137151341285888	1			1
https://www.instagram.com/p/CqXwgCgIfNW/	3069134979018651136	1
https://www.instagram.com/p/CqXwZI9rZiY/	3069134504920455168	1
https://www.instagram.com/p/CqKxoKnByHL/	3065480760829353984	1
https://www.instagram.com/p/CqKj5QANfeT/	3065420362200513024	1
https://www.instagram.com/p/Cpt6jg8oJ4n/	3057357249310662144	1		1	1
https://www.instagram.com/p/Co9IK2LPz60/	3043624852909932032	1		1
https://www.instagram.com/p/Cno7n5po86F/	3019925776857549824	1		1	1
https://www.instagram.com/p/CkQlSVbNBZx/	2959028942858885120	2		1	1
https://www.instagram.com/p/CSo6Qx4ogQi/	2641617421225559040	5		4	4
https://www.instagram.com/p/CPnkhVZL4GL/	2587197131335894016	1		5	5
https://www.instagram.com/p/CMzmkhEh3gP/	2536540650317772800	1		1	1
https://www.instagram.com/p/CMy3rRyqH7Q/	2536334406762135040	1		1	1
https://www.instagram.com/p/CDLYn0mJGFZ/	2363090719136309760	5		5	5
https://www.instagram.com/p/CCDqBOMDtSi/	2342901033070416896	1			4
https://www.instagram.com/p/B7HC1aKhiJt/	2217753807822397952	1		1	1
https://www.instagram.com/p/BxPpMp7Axut/	2040030345776273920	1		1	1
https://www.instagram.com/p/CsqBLB4Mf3y/	3110303648630046208	1			1
https://www.instagram.com/p/CsS2BlyOpE_/	3103780697013916160	2		1	2
https://www.instagram.com/p/CkV5RMgMbY3/	2960524200373237248	1
https://www.instagram.com/p/CiAhdkapXq5/	2918479726037531136	1
https://www.instagram.com/p/CcGMm8GIyMC/	2811990469765177856	2
https://www.instagram.com/p/CcDkY3iooUt/	2811250630988040192	1
https://www.instagram.com/p/CcA_mLPItfI/	2810525867814606848	1
https://www.instagram.com/p/CaXvnxkIxqK/	2780900736389814784	2
https://www.instagram.com/p/CaVpN6wI8s4/	2780309621315979776	1
https://www.instagram.com/p/CaSs5pxo7WG/	2779481395953907200	1
https://www.instagram.com/p/CaPsHD3o2qh/	2778633494348392960	1
https://www.instagram.com/p/CWCo-uRsCNi/	2702902958532600832	1
https://www.instagram.com/p/CVRy1G3IX3v/	2689154004342112256	1
https://www.instagram.com/p/CStvWPIMlaj/	2642976792594503168	4
https://www.instagram.com/p/CFdBmMkjm4x/	2404084798970555904	5
https://www.instagram.com/p/CDCCjCHjXUj/	2360460358244464128	1
https://www.instagram.com/p/B_Otf9YJGDz/	2291969368678227968	1
https://www.instagram.com/p/B8zDVREp67S/	2248155294568262912	1
https://www.instagram.com/p/CsYg0aKrwTt/	3105376282069632000	1
https://www.instagram.com/p/CsRKbrLq7hS/	3103307500492666880	2
https://www.instagram.com/p/CsNlDbER1w8/	3102298681270296064	2
https://www.instagram.com/p/CsHUSukuFQI/	3100536116356862976	1
https://www.instagram.com/p/CqqMCxPryzV/	3074322662507359232	1
https://www.instagram.com/p/Cqp6ngfJpXy/	3074246022296672256	1
https://www.instagram.com/p/Cpfs97uMlw2/	3053356842440875008	1
https://www.instagram.com/p/Ci2mK4TOBbw/	2933700080692631040	1
https://www.instagram.com/p/CuHR1YJqZ86/	3136554100341710848	1
https://www.instagram.com/p/Csi-AOhsJ9u/	3108319387320360960	1
https://www.instagram.com/p/ClF1CUEjPqK/	2974016384403307008	1
https://www.instagram.com/p/CsHbTLKrrSm/	3100566933384115200	1
https://www.instagram.com/p/Cou1Fx8MCel/	3039600292207273984	1
https://www.instagram.com/p/CoGz0UAhId1/	3028335694721615872	5
https://www.instagram.com/p/Ckthf8UPTey/	2967175060109735936	1
https://www.instagram.com/p/CjjQwhVP4xw/	2946272284299464192	1
https://www.instagram.com/p/CjX82eDt-CV/	2943088507426954752	1
https://www.instagram.com/p/Cge4vRboTeo/	2890997549955627008	1
https://www.instagram.com/p/CgZH59Doqtd/	2889375404829878784	1
https://www.instagram.com/p/CgRkjafosuf/	2887249599425333760	1
https://www.instagram.com/p/CgQjBL2Pi9p/	2886961374213059072	1
https://www.instagram.com/p/CfT7Q2GNjDC/	2869898029907193856	1
https://www.instagram.com/p/CepFmhxsYaI/	2857840076383159808	1
https://www.instagram.com/p/CbpEMx_A4X0/	2803790713505155072	2
https://www.instagram.com/p/CaRg-_SK8FV/	2779147511110812160	1
https://www.instagram.com/p/CXZMLNFq6Km/	2727264595875701248	1
https://www.instagram.com/p/CaOehBIv_xG/	2778292230492782080	2
https://www.instagram.com/p/CVW_z52IO1J/	2690618471135374848	1
https://www.instagram.com/p/Cbza-llKNfc/	2806705642950679040	1
https://www.instagram.com/p/B7a7UJEH_w6/	2223350234927332096	1
https://www.instagram.com/p/BttF3W0HVqB/	1976261605785950976	5
https://www.instagram.com/p/CoLmlnZs2LD/	3029684885031968768	2
https://www.instagram.com/p/CZcWpDZp7--/	2764183849472081920	2
https://www.instagram.com/p/CCysnS-gqZW/	2356141769550373888	2
https://www.instagram.com/p/CmHqBBVuqwB/	2992545265522224128	2
https://www.instagram.com/p/Cre48GRNwPu/	3089156814927234048	1
https://www.instagram.com/p/B9IFJJpjqOg/	2254074232567670016	2
https://www.instagram.com/p/CqMZveYBSzv/	3065938659925896192	2
https://www.instagram.com/p/BWQLJt-DK6n/	1553790917789135104	1
https://www.instagram.com/p/CuczJyRINzs/	3142611612819577856	1
https://www.instagram.com/p/CutdRhYpQLr/	3147300462028719104	1
https://www.instagram.com/p/Curk2aQyFrM/	3146770833373420032	1
https://www.instagram.com/p/CsRo-Phv4xw/	3103441817375312896	5
https://www.instagram.com/p/CrJzsqbOY2f/	3083222789494771200	1
https://www.instagram.com/p/CkXyVfssEZY/	2961056659489702912	1
https://www.instagram.com/p/CkXw9BwscmO/	2961050580030704128	4
https://www.instagram.com/p/CkXw6ASM69h/	2961050372286950912	4
https://www.instagram.com/p/CkXw2KuM3CC/	2961050108616207872	4
https://www.instagram.com/p/CkXwy4kMw8Z/	2961049882962629120	2
https://www.instagram.com/p/CkNtlWbMvtE/	2958221009044569088	4
https://www.instagram.com/p/Cdg9LWOvqVN/	2837536825864528896	1
https://www.instagram.com/p/CbMdFKJrm_K/	2795737366536286208	2		1	2
https://www.instagram.com/p/CaeVQi_sYzQ/	2782755115825729024	1			1
https://www.instagram.com/p/CoeaxwVtAW1/	3034980967261668864	4			4
https://www.instagram.com/p/CaD7Ue3LmdY/	2775322687662090240	5			1
https://www.instagram.com/p/CkQc0hqsJF1/	2958991710047212032	4			4
https://www.instagram.com/p/BJ2KBj_hLTp/	1330294827765774080	6			6
https://www.instagram.com/p/CcnwDbQM5Q8/	2821435033224713216	1			4
https://www.instagram.com/p/CKy0w4cpef-/	2500292800707683840	1			4
https://www.instagram.com/p/Cqm6YEPBWMW/	3073400536239007232	1		1	1
https://www.instagram.com/p/CZizMjzPlGt/	2765998284605379072	1		1	1
https://www.instagram.com/p/B7kLTbHpGB-/	2225953829128790016	1		1	1
https://www.instagram.com/p/CouBlLZIeSW/	3039373751421624832	1		1	1
https://www.instagram.com/p/CoerrLao8li/	3035055282089871872	1		1	1
https://www.instagram.com/p/CuCV1XuO01e/	3135164317183987200	1		1	1
https://www.instagram.com/p/Ct_Z9JBycbY/	3134338018417690112	1
https://www.instagram.com/p/CtwHm21LFO_/	3130035197562343936	4
https://www.instagram.com/p/CteTM_TuLJG/	3125019646935740928	1
https://www.instagram.com/p/Ctb76C-sXzz/	3124354240184678912	1
https://www.instagram.com/p/CtbpwLOsFcb/	3124274397011006976	3
https://www.instagram.com/p/QPnBwYhzXP/	292624145286903168	3
https://www.instagram.com/p/QPjfAGBzVL/	292608562835174720	3
https://www.instagram.com/p/CsUjkTyRswm/	3104262469938761216	1
https://www.instagram.com/p/CsUizMWxgzL/	3104259094706784768	1
https://www.instagram.com/p/CsUiUe3RU40/	3104256984275570176	1
https://www.instagram.com/p/CsUhvi6xYmY/	3104254446008633856	1		1	1
https://www.instagram.com/p/CsUhLVfxRtm/	3104251957695815168	1		1	1
https://www.instagram.com/p/BgONMqEH5c9/	1733380950988921088	1		1	1
https://www.instagram.com/p/ClNyrC6vb9Z/	2976257789157817856	1		1	1
https://www.instagram.com/p/Cs06hlEuLNU/	3113370636667893248	2		1	1
https://www.instagram.com/p/CsuV2ysMlWa/	3111520516816655872	1
https://www.instagram.com/p/CCzLc-zl_d1/	2356277400139463168	1
https://www.instagram.com/p/B9uh-tiFKgu/	2264897107646522880	1
https://www.instagram.com/p/B84f_CvFvf8/	2249688685577958912	1
https://www.instagram.com/p/B8C0Qj6FUgF/	2234578201614830080	1
https://www.instagram.com/p/B7eL6eVAn3y/	2224267662773616128	2
https://www.instagram.com/p/B7MinCsFLH_/	2219300932914820096	2
https://www.instagram.com/p/B6nVaAhFV6N/	2208828288486694912	2
https://www.instagram.com/p/B6WtuOXFoHi/	2204150156253103104	2
https://www.instagram.com/p/B5ya2nrF5Z0/	2193934071142781952	1
https://www.instagram.com/p/BKqvgrJA2nS/	1345096392254908928	5
https://www.instagram.com/p/BJptGptA3AR/	1326789934425797120	6

## Sheet: Final Results
Messages	2017	2018	2019	2020	2021	2022	2023	Total Likes	Mean Like/post
Advocacy	0	0	0	119	22	3	13	157	10.4667	10.47
Educational/Informative	118	513	717	1107	1420	1267	9159	14301	31.0217	31.02
Opportunistic	0	38	0	68	37	39	96	278	7.31579	7.32
Humour	0	0	18	0	62	58	22	160	17.7778	17.78
Fear/Shock/ Disgust	5	57	8	45	24	353	819	1311	23.8364	23.84
Personal stories/ statements	0	0	66	54	12	71	9	212	21.2	21.2
Messages ( n = 588)	Frequency
Advocacy	15
Educational/Informative	461
Opportunistic	38
Humour	9
Fear/Shock/ Disgust	55
Personal stories/ statements	10
	2017		2018		2019		2020		2021		2022		2023
Messages	Freq	%	Freq	%	Freq	%	Freq	%	Freq	%	Freq	%	Freq	%
Advocacy	0	0	0	0	0	0	5	0.106383	4	0.0465116	1	0.00689655	5	0.0215517
Educational/Informative	8	0.888889	33	0.825	24	0.827586	28	0.595745	69	0.802326	113	0.77931	186	0.801724
Opportunistic	0	0	2	0.05	0	0	3	0.0638298	6	0.0697674	10	0.0689655	17	0.0732759
Humour	0	0	0	0	2	0.0689655	0	0	2	0.0232558	1	0.00689655	4	0.0172414
Fear/Shock/ Disgust	1	0.111111	5	0.125	2	0.0689655	8	0.170213	3	0.0348837	19	0.131034	17	0.0732759
Personal stories/ statements	0	0	0	0	1	0.0344828	3	0.0638298	2	0.0232558	1	0.00689655	3	0.012931
	9		40		29		47		86		145		232
Messages	2017	2018	2019	2020	2021	2022	2023	Total Likes	Mean Like/post
Advocacy	0	0	0	119	22	3	13	157	10.47
Educational/Informative	118	513	717	1107	1420	1267	9159	14301	31.02
Opportunistic	0	38	0	68	37	39	96	278	7.32
Humour	0	0	18	0	62	58	22	160	17.78
Fear/Shock/ Disgust	5	57	8	45	24	353	819	1311	23.84
Personal stories/ statements	0	0	66	54	12	71	9	212	21.2
Messages	2017	2018	2019	2020	2021	2022	2023	Total Likes	Mean Like/post
Advocacy	0	0	0	119	22	3	13	157	10
Educational/Informative	118	513	717	1107	1420	1267	9159	14301	31
Opportunistic	0	38	0	68	37	39	96	278	7
Humour	0	0	18	0	62	58	22	160	18
Fear/Shock/ Disgust	5	57	8	45	24	353	819	1311	24
Personal stories/ statements	0	0	66	54	12	71	9	212	21

## Sheet: Twitter
	Keyword	UK	IE
	ABR	361	17
	AMR	9038	257
	Antibiotic Prescribing	143	36
	Antibiotcs	19933	1441
	Antimicrobial resistance	479	70
	Antimicrobial Stewardship	186	18
	Antimicrobials	165	38
	Drug Resistant	339	42
	Infections	18602	1489
	Superbugs	480	47
	TOTAL	49726	3455

## Sheet: Kappa 
	Kappa agreement between the coders
	Coders	Kappa statistic
	AV & PM	0.45
	AV & WJ	0.33
	AV & SP	0.15
	WJ & SP	0.31
	WJ & PM	0.2
	SP & PM	0.38
